# Supplementary material for: Influence of physical activity on serum vitamin D levels in people with multiple sclerosis
Source: PLoS One. 2020 Jun 11;15(6):e0234333. doi: 10.1371/journal.pone.0234333 (PMC7289406; doi:10.1371/journal.pone.0234333)
Supplement: S1 Data — (XLSX) [file pone.0234333.s001.xlsx]

## Sheet: Tabelle1
PatID	sex	age (years)	activity (min/day)	steps/day	step length (cm)	distance (km/day)	energy expenditure (kcal/day)	daily sun exposure time (min/day)	25(OH)D3 level (nmol/L)	EDSS	weight (kg)	height (cm)	BMI (kg/m^2)	MS subtype	disease duration (months)	annualized relapse rate
1	female	63	31	3942.1	59	2.33	1457.3	45	45	4	67	164	24.9	RRMS	314	0
2	female	29	89	10890.1	59	6.43	1911.2	92.1	106	0	68	160	26.6	RRMS	71	0.6
3	female	27	50	6283.8	64	4.02	1925.1	62.5	105	2.5	80	173	26.7	RRMS	87	0.6
4	female	43	41	5052.6	66	3.33	1591.4	108.2	82	2	66	165	24.2	RRMS	243	0.2
5	male	35	45	5575	66	3.68	2240.6	73.9	89	2	90	170	31.1	RRMS	157	0.4
6	male	34	42	4905.5	69	3.38	1975.9		83	0	75	175	24.5	RRMS	24	0.5
7	female	25	57	6954.9	78	5.42	1534.7	55.7	129	0	50	164	18.6	RRMS	60	0.6
8	excluded
9	male	28	48	6145.1	90	5.53	2078.1	67.5	52	0	70	195	18.4	RRMS	28	0.43
10	female	54	70	7639.4	55	4.2	1537.2	89.1	44	0	58.3	160	22.8	RRMS	161	0.2
11	female	42	43	5131	61	3.13	1841.6	138.2	51	3.5	84	169	29.4	RRMS	186	0.8
12	male	49	73	7410.3	88	6.52	2115.3	244.6	102	3	80	182	24.2	RRMS	55	0.44
13	female	36	72	9010.6	64	5.77	1823.8	141.4	150	1	68	165	25	RRMS	127	0.4
14	male	46	26	3293.4	78	2.57	2162.6	126.4	53	2.5	94	185	27.5	RRMS	38	0.63
15	female	56	77	9822.7	58	5.7	1776.7	127.9	100	2.5	68	174	22.5	RRMS	187	0.2
16	excluded
17	female	31	58	7258.2	60	4.35	1506.9	83.6	125	1	50	165	18.4	RRMS	138	0
18	female	46	58	6646.2	60	3.99	1795.1	47.9	107	2.5	76	171	26	RRMS	129	0
19	female	38	63	7276.6	58	4.22	1587.6	126.4	85	1	52	160	20.3	RRMS	70	0.4
20	female	50	56	6811.1	56	3.81	1368.8	32.5	93	1	48	161	18.5	RRMS	331	0.2
21	female	52	31	3536.7	72	2.55	1689.7	70.7	73	2.5	81	178	25.6	RRMS	352	0.4
22	male	39	73	8292.7	76	6.3	1994.1	276.4	68	2	70	178	22.1	RRMS	168	0
23	female	37	44	5486.7	64	2.46	1491.4	47	173	1	55	165	20.2	RRMS	103	0
24	male	33	60	7384	85	6.28	1980.9	107.1	64	2	85	170	29.4	RRMS	66	0.4
25	male	44	72	8828.4	78	6.89	2253.9	143.6	104	2	81	183	24.2	RRMS	18	0.67
26	male	29	43	5475.2	66	3.61	2139.9	60	65	2	80	178	25.2	RRMS	11	1.09
27	male	37	33	3986.3	80	3.19	1944	69.2	83	1	76	178	24	RRMS	39	0.62
28	female	36	94	10157.7	76	7.72	1956.1	53.6	86	3	73	168	25.9	RRMS	9	2.67
29	male	23	54	6328.4	73	4.62	2150.7	122.1	59	1.5	76	178	24	RRMS	24	1
30	male	30	72	8511.5	87	7.4	2238.8	50.4	54	0	76	184	22.4	RRMS	54	0.22
31	female	45	30	3719.4	61	2.27	1878.1	150	74	2.5	95	166	34.5	RRMS	170	0
32	female	35	16	2082.9	61	1.27	1292.1	51.4	118	4	46	167	16.5	RRMS	127	0
33	female	40	120	14656	66	9.67	1861.3	72.9	109	2	58	174	19.2	RRMS	210	0.2
34	male	47	62	7587.8	72	5.46	2097.9	117.9	81	1.5	78	180	24.1	RRMS	39	0.92
35	female	47	51	5900.9	63	3.72	1441.3	70.4	66	2	53	170	18.3	RRMS	284	0
36	female	52	50	6135.7	64	3.93	1589.7	56.3	93	0	64	170	22.1	RRMS	188	0.4
37	female	44	42	4956.6	57	2.83	2083.9	38.6	66	2.5	95	168	33.7	RRMS	284	1
38	male	33	53	6175	79	4.88	1988	45	58	1.5	70	182	21.1	RRMS	152	0.2
39	male	41	113	13060.7	76	9.93	2373.8	106.7	103	2	72	180	22.2	RRMS	80	0.4
40	female	39	69	8493.8	73	6.2	1703.6	43.5	74	1	62	172	21	RRMS	208	0.6
